# Supplementary material for: GLP-1RA Liraglutide Attenuates Sepsis by Modulating Gut Microbiota and Associated Metabolites
Source: Nutrients. 2026 Feb 5;18(3):531. doi: 10.3390/nu18030531 (PMC12899774; doi:10.3390/nu18030531)
Supplement: Supplementary file 1 [file nutrients-18-00531-s001.zip]

Archive with 4 entries (4 files):
- supplement figure. s2.pdf
- Supplementary Fig. S3.pdf
- Supplementary Fig. S4.pdf
- Supplementary Figure S1.pdf
